# Supplementary material for: Diagnosis of Bacterial Pathogens in the Urine of Urinary-Tract-Infection Patients Using Surface-Enhanced Raman Spectroscopy
Source: Molecules. 2018 Dec 19;23(12):3374. doi: 10.3390/molecules23123374 (PMC6321215; doi:10.3390/molecules23123374)
Supplement: Supplementary file 1 [file molecules-23-03374-s001.zip]

Archive with 1 entries (1 files):
- molecules-398750-supplementary.tif
